# Supplementary material for: Molecular endotypes in sepsis: integration of multicohort transcriptomics based on RNA sequencing
Source: J Intensive Care. 2025 May 30;13:30. doi: 10.1186/s40560-025-00802-1 (PMC12123803; doi:10.1186/s40560-025-00802-1)
Supplement: Supplementary file 2 — Supplementary Material 2 [file 40560_2025_802_MOESM2_ESM.xlsx]

## Sheet: Sheet1
Additional file 1: Description of Table S2. * The pathways with FDR < 0.05 are shown. FDR values less than 0.001 are denoted as < 0.001. † FDR is calculated based on the p-value of the pathway enrichment analysis in each endotype.
Cluster	Pathway*	NES	FDR†
Coagulopathic endotype	HALLMARK_E2F_TARGETS	-2.16743	< 0.001
	HALLMARK_G2M_CHECKPOINT	-2.14362	< 0.001
	HALLMARK_ANDROGEN_RESPONSE	-2.19459	< 0.001
	HALLMARK_INTERFERON_ALPHA_RESPONSE	2.19407	< 0.001
	HALLMARK_MYOGENESIS	1.96026	< 0.001
	HALLMARK_PROTEIN_SECRETION	-2.00155	< 0.001
	HALLMARK_KRAS_SIGNALING_DN	1.95894	< 0.001
	HALLMARK_MYC_TARGETS_V1	-1.72513	< 0.001
	HALLMARK_COAGULATION	1.90092	< 0.001
	HALLMARK_APICAL_JUNCTION	1.7086	< 0.001
	HALLMARK_MTORC1_SIGNALING	-1.64889	0.001
	HALLMARK_MITOTIC_SPINDLE	-1.5005	0.016264
	HALLMARK_UV_RESPONSE_DN	-1.58025	0.016264
	HALLMARK_APICAL_SURFACE	1.67884	0.030926
Inflammatory endotype	HALLMARK_TNFA_SIGNALING_VIA_NFKB	2.62944	< 0.001
	HALLMARK_HEME_METABOLISM	2.52761	< 0.001
	HALLMARK_IL6_JAK_STAT3_SIGNALING	2.47211	< 0.001
	HALLMARK_MYC_TARGETS_V2	-2.49777	< 0.001
	HALLMARK_HYPOXIA	2.0402	< 0.001
	HALLMARK_KRAS_SIGNALING_UP	2.03429	< 0.001
	HALLMARK_ANDROGEN_RESPONSE	2.15117	< 0.001
	HALLMARK_INTERFERON_ALPHA_RESPONSE	-2.05276	< 0.001
	HALLMARK_PROTEIN_SECRETION	2.12539	< 0.001
	HALLMARK_E2F_TARGETS	-1.76907	< 0.001
	HALLMARK_MYC_TARGETS_V1	-1.79224	< 0.001
	HALLMARK_INFLAMMATORY_RESPONSE	1.79677	< 0.001
	HALLMARK_UV_RESPONSE_DN	1.88315	< 0.001
	HALLMARK_ALLOGRAFT_REJECTION	-1.70876	< 0.001
	HALLMARK_INTERFERON_GAMMA_RESPONSE	-1.55409	0.00250456
	HALLMARK_DNA_REPAIR	-1.56391	0.00568782
	HALLMARK_COMPLEMENT	1.57853	0.00568782
	HALLMARK_REACTIVE_OXYGEN_SPECIES_PATHWAY	1.7269	0.00638577
	HALLMARK_TGF_BETA_SIGNALING	1.65977	0.0109363
	HALLMARK_APOPTOSIS	1.55148	0.0109363
	HALLMARK_PI3K_AKT_MTOR_SIGNALING	1.56933	0.0127212
	HALLMARK_MITOTIC_SPINDLE	1.45671	0.020211
	HALLMARK_ESTROGEN_RESPONSE_EARLY	1.46027	0.0221687
	HALLMARK_OXIDATIVE_PHOSPHORYLATION	-1.40721	0.0253662
	HALLMARK_ANGIOGENESIS	1.6531	0.0341653
	HALLMARK_IL2_STAT5_SIGNALING	1.38637	0.0341653
	HALLMARK_HEDGEHOG_SIGNALING	1.58832	0.0382233
Adaptive endotype	HALLMARK_E2F_TARGETS	2.75828	< 0.001
	HALLMARK_MYC_TARGETS_V1	2.49359	< 0.001
	HALLMARK_TNFA_SIGNALING_VIA_NFKB	-2.30213	< 0.001
	HALLMARK_G2M_CHECKPOINT	2.19474	< 0.001
	HALLMARK_HEME_METABOLISM	-2.25203	< 0.001
	HALLMARK_IL6_JAK_STAT3_SIGNALING	-2.58755	< 0.001
	HALLMARK_INFLAMMATORY_RESPONSE	-2.15063	< 0.001
	HALLMARK_COAGULATION	-2.24816	< 0.001
	HALLMARK_HYPOXIA	-2.01725	< 0.001
	HALLMARK_MYC_TARGETS_V2	2.24418	< 0.001
	HALLMARK_COMPLEMENT	-1.92524	< 0.001
	HALLMARK_APICAL_JUNCTION	-1.76605	< 0.001
	HALLMARK_MYOGENESIS	-1.71858	< 0.001
	HALLMARK_UV_RESPONSE_UP	-1.65096	0.00241754
	HALLMARK_REACTIVE_OXYGEN_SPECIES_PATHWAY	-1.72633	0.00584344
	HALLMARK_EPITHELIAL_MESENCHYMAL_TRANSITION	-1.55287	0.0061816
	HALLMARK_XENOBIOTIC_METABOLISM	-1.51563	0.00731442
	HALLMARK_ALLOGRAFT_REJECTION	1.45119	0.0150851
	HALLMARK_ANGIOGENESIS	-1.84109	0.0155714
	HALLMARK_UNFOLDED_PROTEIN_RESPONSE	1.48434	0.021578
	HALLMARK_P53_PATHWAY	-1.41443	0.022162
	HALLMARK_KRAS_SIGNALING_DN	-1.52432	0.022403
	HALLMARK_SPERMATOGENESIS	1.46983	0.0391485
	HALLMARK_CHOLESTEROL_HOMEOSTASIS	-1.43233	0.0488226
