# Supplementary material for: Molecular endotypes in sepsis: integration of multicohort transcriptomics based on RNA sequencing
Source: J Intensive Care. 2025 May 30;13:30. doi: 10.1186/s40560-025-00802-1 (PMC12123803; doi:10.1186/s40560-025-00802-1)
Supplement: Supplementary file 3 — Supplementary Material 3 [file 40560_2025_802_MOESM3_ESM.xlsx]

## Sheet: Table S2
Additional file 2: Description of Table S3. * The pathways shown represent pathways with FDR < 0.05, restricted to a maximum of 300 pathways sorted by FDR. FDR values less than 0.001 are denoted as < 0.001. † FDR is calculated based on the p-value of the pathway enrichment analysis in each endotype.
Cluster	Pathway*	NES	FDR†
Coagulopathic endotype	detection of stimulus	2.3651	< 0.001
	G protein-coupled receptor signaling pathway	1.85751	< 0.001
	sensory perception	1.87408	< 0.001
	cell cycle phase transition	-1.76678	< 0.001
	mitotic cell cycle phase transition	-1.79397	< 0.001
	mitotic sister chromatid segregation	-1.98479	< 0.001
	sister chromatid segregation	-1.91874	< 0.001
	regulation of cell cycle phase transition	-1.77738	< 0.001
	regulation of mitotic cell cycle phase transition	-1.79756	< 0.001
	regulation of membrane potential	1.77039	< 0.001
	chromosome segregation	-1.72681	< 0.001
	antigen processing and presentation	2.08378	< 0.001
	regulation of DNA metabolic process	-1.66662	< 0.001
	synaptic signaling	1.5662	< 0.001
	regulation of mitotic cell cycle	-1.65779	< 0.001
	regulation of chromosome organization	-1.78006	< 0.001
	trans-synaptic signaling	1.55253	< 0.001
	defense response to bacterium	1.82403	< 0.001
	cell-cell adhesion via plasma-membrane adhesion molecules	1.9242	< 0.001
	negative regulation of cell cycle process	-1.72534	< 0.001
	chemical synaptic transmission	1.5278	< 0.001
	anterograde trans-synaptic signaling	1.5278	< 0.001
	humoral immune response	1.84001	< 0.001
	negative regulation of cell cycle phase transition	-1.76702	< 0.001
	positive regulation of cell cycle process	-1.74103	< 0.001
	negative regulation of cell cycle	-1.64743	< 0.001
	negative regulation of mitotic cell cycle phase transition	-1.81166	< 0.001
	external encapsulating structure organization	1.71052	< 0.001
	Golgi organization	-1.82776	< 0.001
	extracellular matrix organization	1.71608	< 0.001
	extracellular structure organization	1.71608	< 0.001
	nuclear chromosome segregation	-1.66846	< 0.001
	double-strand break repair	-1.64696	< 0.001
	nucleocytoplasmic transport	-1.61307	< 0.001
	nuclear transport	-1.61307	< 0.001
	striated muscle contraction	1.80847	< 0.001
	adenylate cyclase-modulating G protein-coupled receptor signaling pathway	1.79149	< 0.001
	double-strand break repair via homologous recombination	-1.77973	< 0.001
	cell cycle checkpoint signaling	-1.75362	< 0.001
	mitotic nuclear division	-1.64431	< 0.001
	regulation of chromosome segregation	-1.82937	< 0.001
	protein import into nucleus	-1.79269	< 0.001
	import into nucleus	-1.78557	< 0.001
	recombinational repair	-1.74059	< 0.001
	adaptive immune response	1.44039	< 0.001
	positive regulation of DNA metabolic process	-1.61158	< 0.001
	protein polyubiquitination	-1.61942	< 0.001
	muscle system process	1.51795	< 0.001
	cilium movement	1.74959	< 0.001
	mitotic cell cycle checkpoint signaling	-1.76755	< 0.001
	sensory perception of mechanical stimulus	1.74121	< 0.001
	regulation of protein serine/threonine kinase activity	-1.60046	< 0.001
	regulation of monoatomic ion transport	1.50039	< 0.001
	G1/S transition of mitotic cell cycle	-1.66114	< 0.001
	DNA replication	-1.59717	< 0.001
	organelle fission	-1.52358	< 0.001
	regulation of cell cycle G2/M phase transition	-1.77058	< 0.001
	G2/M transition of mitotic cell cycle	-1.75907	< 0.001
	negative regulation of mitotic cell cycle	-1.63974	< 0.001
	positive regulation of monoatomic ion transport	1.71659	< 0.001
	cell cycle G1/S phase transition	-1.60341	< 0.001
	nuclear division	-1.53608	< 0.001
	cytokinesis	-1.68302	< 0.001
	axon guidance	1.72173	< 0.001
	neuron projection guidance	1.72173	< 0.001
	muscle contraction	1.56777	< 0.001
	cytoskeleton-dependent cytokinesis	-1.76298	< 0.001
	cell cycle G2/M phase transition	-1.6838	< 0.001
	protein-DNA complex assembly	-1.63343	< 0.001
	cell junction organization	1.36361	< 0.001
	potassium ion transmembrane transport	1.65306	< 0.001
	Golgi vesicle transport	-1.56278	< 0.001
	microtubule cytoskeleton organization involved in mitosis	-1.61172	< 0.001
	positive regulation of cell cycle	-1.54587	< 0.001
	positive regulation of chromosome organization	-1.70552	< 0.001
	DNA-templated DNA replication	-1.59116	< 0.001
	regulation of metal ion transport	1.45809	< 0.001
	positive regulation of post-translational protein modification	-1.6766	0.00112722
	negative regulation of gene expression, epigenetic	-1.6711	0.00106327
	spindle assembly	-1.66993	0.00111888
	DNA integrity checkpoint signaling	-1.62945	0.00109989
	potassium ion transport	1.58903	0.00112315
	dephosphorylation	-1.52897	0.0011024
	regulation of DNA replication	-1.66958	0.00119553
	neurotransmitter transport	1.58833	0.00128675
	protein modification by small protein removal	-1.71268	0.0013249
	DNA damage checkpoint signaling	-1.67076	0.00132058
	regulation of cellular response to stress	-1.40881	0.0013378
	positive regulation of ERK1 and ERK2 cascade	1.59086	0.00148185
	non-membrane-bounded organelle assembly	-1.47561	0.00152374
	positive regulation of protein modification by small protein conjugation or removal	-1.65407	0.00162589
	small molecule catabolic process	1.40253	0.00171737
	peptidyl-serine modification	-1.52024	0.00174803
	sodium ion transmembrane transport	1.61501	0.00182561
	response to toxic substance	1.46828	0.00185472
	response to bacterium	1.30281	0.00192753
	protein localization to nucleus	-1.47153	0.00209
	signal transduction in response to DNA damage	-1.54235	0.00219999
	regulation of system process	1.37119	0.00228243
	mRNA processing	-1.39998	0.00244267
	vesicle organization	-1.45338	0.00275692
	DNA recombination	-1.4467	0.00275902
	translational initiation	-1.5745	0.00305823
	regulation of translation	-1.43788	0.00315861
	post-transcriptional regulation of gene expression	-1.37307	0.00323586
	regulation of DNA recombination	-1.56981	0.00328268
	cell killing	1.46187	0.00350571
	regulation of ERK1 and ERK2 cascade	1.42182	0.00356746
	protein localization to chromosome	-1.56071	0.00389695
	stem cell population maintenance	-1.53596	0.00420855
	regulation of DNA repair	-1.52559	0.00440771
	RNA splicing	-1.38491	0.00453443
	spindle organization	-1.47258	0.0046162
	peptidyl-serine phosphorylation	-1.48277	0.00474198
	regulation of RNA splicing	-1.4815	0.00473768
	calcium ion transport	1.37234	0.00487764
	maintenance of cell number	-1.51342	0.00493263
	calcium ion transmembrane transport	1.38994	0.00550991
	adaptive immune response based on somatic recombination of immune receptors built from immunoglobulin superfamily domains	1.33739	0.00564451
	regulation of transmembrane transport	1.31935	0.00595026
	positive regulation of synaptic transmission	1.5139	0.00622671
	mRNA transport	-1.52878	0.00662029
	regulation of secretion	1.28789	0.00656912
	positive regulation of mitotic cell cycle	-1.56122	0.00696045
	detoxification	1.52053	0.00687199
	mitotic spindle organization	-1.48363	0.00691275
	response to xenobiotic stimulus	1.32225	0.00706232
	sodium ion transport	1.48333	0.00748586
	heart process	1.42817	0.00795272
	macromolecule methylation	-1.46858	0.00814483
	nucleus organization	-1.4875	0.00870825
	microtubule organizing center organization	-1.50185	0.00898747
	cellular modified amino acid metabolic process	1.43557	0.00896946
	signal transduction by p53 class mediator	-1.43576	0.00931797
	regulation of protein modification by small protein conjugation or removal	-1.43167	0.00927769
	axonogenesis	1.29648	0.00918417
	regulation of protein kinase activity	-1.36549	0.00964022
	regulation of amide metabolic process	-1.35502	0.00984017
	synapse organization	1.3083	0.0101072
	leukocyte mediated immunity	1.25481	0.0101682
	ERK1 and ERK2 cascade	1.35188	0.0107618
	phosphatidylinositol metabolic process	-1.43897	0.0108944
	heart contraction	1.38564	0.0110057
	cell-cell junction organization	1.41098	0.0111336
	regulation of monoatomic ion transmembrane transport	1.3303	0.0114001
	ribonucleoprotein complex biogenesis	-1.31465	0.0114284
	regulation of double-strand break repair	-1.47901	0.0119642
	lymphocyte mediated immunity	1.29801	0.0123689
	regulation of post-translational protein modification	-1.39788	0.0125568
	chemotaxis	1.28545	0.0128378
	taxis	1.28545	0.0128378
	centrosome cycle	-1.46899	0.0129361
	chromosome localization	-1.47127	0.0139896
	regulation of mRNA metabolic process	-1.34734	0.0140891
	methylation	-1.36847	0.0146241
	endomembrane system organization	-1.28441	0.0147355
	cellular response to toxic substance	1.44037	0.0150387
	carbohydrate catabolic process	1.41538	0.0150855
	phosphatidylinositol biosynthetic process	-1.43859	0.0151892
	telomere maintenance	-1.42493	0.0158113
	regulation of G1/S transition of mitotic cell cycle	-1.40497	0.0161471
	epigenetic regulation of gene expression	-1.39053	0.0166111
	regulation of mRNA stability	-1.40703	0.0170453
	regulation of hormone levels	1.27638	0.0176136
	regulation of intracellular protein transport	-1.41243	0.0179484
	import across plasma membrane	1.37039	0.0178692
	regulation of protein ubiquitination	-1.38783	0.0181897
	cell morphogenesis involved in neuron differentiation	1.22051	0.0188641
	DNA biosynthetic process	-1.39005	0.0193006
	regulation of transporter activity	1.32159	0.0193722
	peptide transport	1.34126	0.0198737
	DNA-templated transcription initiation	-1.39144	0.0202729
	positive regulation of cell adhesion	1.22572	0.0209147
	regulation of angiogenesis	1.29434	0.0211409
	ribosome biogenesis	-1.31091	0.0215346
	organic acid transport	1.29481	0.0220868
	axon development	1.25024	0.0229385
	ERBB signaling pathway	1.45097	0.0233895
	response to ionizing radiation	-1.40159	0.0238329
	regulation of cell cycle G1/S phase transition	-1.36093	0.0237162
	homeostasis of number of cells	-1.29361	0.023983
	phospholipid biosynthetic process	-1.32421	0.0243399
	regulation of monoatomic ion transmembrane transporter activity	1.35262	0.0256148
	protein homooligomerization	1.33968	0.0254802
	establishment of protein localization to organelle	-1.28989	0.0253758
	regulation of calcium ion transport	1.33002	0.026613
	endoplasmic reticulum to Golgi vesicle-mediated transport	-1.42988	0.0271492
	amino acid transport	1.39057	0.0273363
	positive regulation of mRNA metabolic process	-1.38346	0.027356
	regulation of heart contraction	1.37281	0.0279702
	circulatory system process	1.22273	0.0279974
	positive regulation of angiogenesis	1.34607	0.0282493
	positive regulation of MAPK cascade	1.23725	0.0283045
	RNA splicing, via transesterification reactions	-1.29521	0.0288584
	telomere organization	-1.36774	0.0291488
	regulation of RNA stability	-1.36855	0.0295441
	immunoglobulin mediated immune response	1.33241	0.0301483
	organic hydroxy compound transport	1.29801	0.0300683
	establishment of organelle localization	-1.29032	0.0298001
	regulation of monoatomic cation transmembrane transport	1.25807	0.029972
	establishment of chromosome localization	-1.38591	0.0303006
	positive regulation of vasculature development	1.33395	0.0305091
	vesicle localization	-1.32989	0.0308458
	transmembrane receptor protein tyrosine kinase signaling pathway	1.16798	0.0308073
	regulation of secretion by cell	1.1895	0.0311553
	DNA-templated transcription elongation	-1.37771	0.0318301
	regulation of kinase activity	-1.2705	0.0318448
	negative regulation of protein modification process	-1.26178	0.0322997
	cell junction assembly	1.21575	0.0322629
	B cell mediated immunity	1.31093	0.0324929
	amide transport	1.27161	0.0328222
	tumor necrosis factor production	1.31257	0.0361202
	regulation of tumor necrosis factor production	1.31257	0.0361202
	regulation of transmembrane transporter activity	1.31102	0.0361202
	carboxylic acid transport	1.27049	0.0359157
	proteasomal protein catabolic process	-1.24296	0.0359435
	blood circulation	1.21904	0.0361449
	signal release	1.21601	0.0355776
	response to mechanical stimulus	1.26253	0.0379918
	protein dephosphorylation	-1.32151	0.038961
	establishment of vesicle localization	-1.34429	0.0392442
	negative regulation of cell growth	1.29649	0.0396686
	regulation of vasculature development	1.27209	0.039646
	negative regulation of translation	-1.37096	0.0417311
	response to type II interferon	1.35469	0.0409014
	sex differentiation	-1.33128	0.040404
	negative regulation of phosphorylation	-1.31097	0.0412673
	RNA localization	-1.30903	0.0416667
	calcium ion transmembrane import into cytosol	1.3026	0.0413567
	regulation of viral life cycle	1.28978	0.0410732
	reactive oxygen species metabolic process	1.26069	0.0410449
	plasma membrane bounded cell projection assembly	-1.23165	0.0410256
	cognition	1.22038	0.0415576
	tumor necrosis factor superfamily cytokine production	1.26926	0.0439323
	regulation of tumor necrosis factor superfamily cytokine production	1.26926	0.0439323
	RNA splicing, via transesterification reactions with bulged adenosine as nucleophile	-1.26512	0.044
	mRNA splicing, via spliceosome	-1.26512	0.044
	organ growth	-1.36625	0.0444785
	protein complex oligomerization	1.23487	0.044375
	protein-containing complex localization	-1.33497	0.0448625
	sensory organ development	1.21878	0.0456272
	cell projection morphogenesis	1.1424	0.0455175
	RNA modification	-1.33061	0.0463768
	cellular response to xenobiotic stimulus	1.29988	0.0483098
Inflammatory endotype	immunoglobulin productionB247:B313A1B247:B301BB247:B546	-2.79219	< 0.001
	adaptive immune response	-2.76452	< 0.001
	mitochondrial translation	-2.61576	< 0.001
	mitochondrial gene expression	-2.59008	< 0.001
	rRNA processing	-2.53246	< 0.001
	ribosome biogenesis	-2.47749	< 0.001
	rRNA metabolic process	-2.46437	< 0.001
	antigen receptor-mediated signaling pathway	-2.27874	< 0.001
	tRNA metabolic process	-2.25971	< 0.001
	ncRNA processing	-2.21497	< 0.001
	ribonucleoprotein complex biogenesis	-2.17985	< 0.001
	vesicle organization	2.14803	< 0.001
	lymphocyte mediated immunity	-2.13114	< 0.001
	response to growth factor	1.94256	< 0.001
	cellular response to growth factor stimulus	1.93964	< 0.001
	response to wounding	1.93852	< 0.001
	negative regulation of phosphorus metabolic process	2.06639	< 0.001
	negative regulation of phosphate metabolic process	2.06377	< 0.001
	production of molecular mediator of immune response	-2.15457	< 0.001
	negative regulation of phosphorylation	2.12104	< 0.001
	regulation of vesicle-mediated transport	1.91625	< 0.001
	peptidyl-serine modification	2.11197	< 0.001
	cellular response to external stimulus	2.049	< 0.001
	regulation of protein kinase activity	1.94136	< 0.001
	ribosomal small subunit biogenesis	-2.40161	< 0.001
	peptidyl-serine phosphorylation	2.08724	< 0.001
	myeloid cell differentiation	1.96283	< 0.001
	macroautophagy	1.98879	< 0.001
	myeloid leukocyte activation	2.10638	< 0.001
	cellular response to hormone stimulus	1.86849	< 0.001
	wound healing	1.92621	< 0.001
	endomembrane system organization	1.79293	< 0.001
	response to peptide	1.90025	< 0.001
	negative regulation of protein modification process	1.89256	< 0.001
	receptor-mediated endocytosis	2.06401	< 0.001
	negative regulation of protein phosphorylation	2.01016	< 0.001
	response to peptide hormone	1.91734	< 0.001
	regulation of kinase activity	1.84333	< 0.001
	positive regulation of defense response	1.84251	< 0.001
	positive regulation of response to external stimulus	1.7765	< 0.001
	B cell mediated immunity	-2.19124	< 0.001
	regulation of protein serine/threonine kinase activity	2.01473	< 0.001
	cellular response to peptide hormone stimulus	1.97888	< 0.001
	negative regulation of transport	1.91804	< 0.001
	phagocytosis	2.01276	< 0.001
	innate immune response-activating signaling pathway	1.97372	< 0.001
	pattern recognition receptor signaling pathway	1.98691	< 0.001
	adaptive immune response based on somatic recombination of immune receptors built from immunoglobulin superfamily domains	-1.86569	< 0.001
	immunoglobulin mediated immune response	-2.14784	< 0.001
	cellular response to organonitrogen compound	1.78285	< 0.001
	endosomal transport	1.91334	< 0.001
	leukocyte mediated immunity	-1.82334	< 0.001
	Golgi vesicle transport	1.91897	< 0.001
	regulation of inflammatory response	1.89763	< 0.001
	cellular response to nitrogen compound	1.73979	< 0.001
	cytokine-mediated signaling pathway	1.83502	< 0.001
	regulation of anatomical structure size	1.81298	< 0.001
	temperature homeostasis	2.10222	< 0.001
	coagulation	2.00781	< 0.001
	blood coagulation	2.0016	< 0.001
	response to nutrient levels	1.80898	< 0.001
	response to insulin	1.96083	< 0.001
	response to molecule of bacterial origin	1.87557	< 0.001
	autophagosome assembly	2.17985	< 0.001
	cellular response to peptide	1.85374	< 0.001
	negative regulation of catalytic activity	1.80201	< 0.001
	vacuole organization	1.92828	< 0.001
	vesicle localization	1.98871	< 0.001
	negative regulation of intracellular signal transduction	1.71131	< 0.001
	activation of innate immune response	1.88832	< 0.001
	autophagosome organization	2.1123	< 0.001
	T cell receptor signaling pathway	-2.02561	< 0.001
	hemostasis	1.97792	< 0.001
	response to extracellular stimulus	1.75627	< 0.001
	regulation of autophagy	1.79943	< 0.001
	myeloid leukocyte migration	1.99615	< 0.001
	dephosphorylation	1.82032	< 0.001
	positive regulation of cell migration	1.7281	< 0.001
	cellular response to extracellular stimulus	1.87718	< 0.001
	cellular response to nutrient levels	1.94403	< 0.001
	cellular response to biotic stimulus	1.91782	< 0.001
	intracellular receptor signaling pathway	1.82604	< 0.001
	positive regulation of locomotion	1.70467	< 0.001
	tRNA processing	-2.04017	< 0.001
	regulation of body fluid levels	1.82506	< 0.001
	erythrocyte differentiation	2.03443	< 0.001
	establishment of vesicle localization	1.91775	< 0.001
	actin filament organization	1.72954	< 0.001
	positive regulation of cell motility	1.69247	< 0.001
	myeloid cell homeostasis	1.94035	< 0.001
	response to lipopolysaccharide	1.83169	< 0.001
	positive regulation of cytokine production	1.68904	< 0.001
	erythrocyte homeostasis	1.95447	< 0.001
	leukocyte migration	1.76982	< 0.001
	exocytosis	1.82354	< 0.001
	transmembrane receptor protein tyrosine kinase signaling pathway	1.64716	< 0.001
	blood circulation	1.73543	< 0.001
	chemotaxis	1.72946	< 0.001
	taxis	1.72946	< 0.001
	blood vessel development	1.62287	< 0.001
	positive regulation of phosphorus metabolic process	1.62322	< 0.001
	positive regulation of phosphate metabolic process	1.62322	< 0.001
	regulation of cold-induced thermogenesis	1.96482	< 0.001
	positive regulation of inflammatory response	2.02567	< 0.001
	regulation of TOR signaling	1.95645	< 0.001
	cellular response to molecule of bacterial origin	1.8385	< 0.001
	positive regulation of innate immune response	1.73145	< 0.001
	immune response-activating cell surface receptor signaling pathway	-1.69293	< 0.001
	regulation of cellular response to growth factor stimulus	1.80714	< 0.001
	regulation of endocytosis	1.8064	< 0.001
	negative regulation of kinase activity	1.92394	< 0.001
	blood vessel morphogenesis	1.64583	< 0.001
	regulation of macroautophagy	1.86515	< 0.001
	cold-induced thermogenesis	1.99054	< 0.001
	platelet activation	2.00467	< 0.001
	positive regulation of response to biotic stimulus	1.69463	< 0.001
	regulated exocytosis	1.79537	< 0.001
	regulation of innate immune response	1.64598	< 0.001
	positive regulation of catabolic process	1.60734	< 0.001
	cellular response to lipid	1.6167	< 0.001
	granulocyte migration	2.03696	< 0.001
	regulation of secretion by cell	1.62451	< 0.001
	cellular response to insulin stimulus	1.85198	< 0.001
	signal release	1.66195	< 0.001
	regulation of secretion	1.59535	< 0.001
	cellular response to starvation	1.8622	< 0.001
	reactive oxygen species metabolic process	1.80571	< 0.001
	angiogenesis	1.6464	< 0.001
	positive regulation of protein phosphorylation	1.62987	< 0.001
	positive regulation of phosphorylation	1.58624	< 0.001
	regulation of proteolysis	1.59139	< 0.001
	epithelial cell migration	1.74185	< 0.001
	epithelium migration	1.74185	< 0.001
	synaptic vesicle cycle	1.89637	< 0.001
	response to bacterium	1.57274	< 0.001
	RNA modification	-1.83124	< 0.001
	protein dephosphorylation	1.78217	< 0.001
	cytosolic transport	1.91393	< 0.001
	fat cell differentiation	1.77006	< 0.001
	protein polymerization	1.70248	< 0.001
	cell chemotaxis	1.73361	< 0.001
	cellular response to chemical stress	1.72857	< 0.001
	regulation of reactive oxygen species metabolic process	1.94684	< 0.001
	tissue migration	1.73671	< 0.001
	regulation of MAPK cascade	1.53992	< 0.001
	negative regulation of protein kinase activity	1.86039	< 0.001
	vacuolar transport	1.82582	< 0.001
	leukocyte chemotaxis	1.80774	< 0.001
	circulatory system process	1.61909	< 0.001
	ossification	1.66986	< 0.001
	regulation of cellular component size	1.67984	< 0.001
	regulation of plasma membrane bounded cell projection organization	1.55853	< 0.001
	immune response-regulating cell surface receptor signaling pathway	-1.61984	< 0.001
	regulation of lymphocyte activation	-1.52659	< 0.001
	regulation of cell projection organization	1.54097	< 0.001
	vesicle-mediated transport in synapse	1.81184	< 0.001
	response to transforming growth factor beta	1.716	< 0.001
	small GTPase-mediated signal transduction	1.59275	< 0.001
	actin filament polymerization	1.81742	< 0.001
	establishment of organelle localization	1.55442	< 0.001
	regulation of actin filament-based process	1.6412	< 0.001
	adaptive thermogenesis	1.8493	< 0.001
	regulation of small GTPase mediated signal transduction	1.66968	< 0.001
	cellular response to transforming growth factor beta stimulus	1.73535	< 0.001
	ameboidal-type cell migration	1.65282	< 0.001
	regulation of MAP kinase activity	1.89238	< 0.001
	regulation of T cell activation	-1.58401	< 0.001
	muscle cell proliferation	1.85311	< 0.001
	transforming growth factor beta receptor superfamily signaling pathway	1.70786	< 0.001
	cellular response to lipopolysaccharide	1.7482	< 0.001
	homeostasis of number of cells	1.67463	< 0.001
	regulation of supramolecular fiber organization	1.61475	< 0.001
	regulation of exocytosis	1.7938	< 0.001
	interleukin-6 production	1.8288	< 0.001
	regulation of interleukin-6 production	1.8288	< 0.001
	regulation of response to wounding	1.81857	< 0.001
	cytoplasmic translation	-1.82124	< 0.001
	cytoplasmic pattern recognition receptor signaling pathway	1.75566	< 0.001
	response to starvation	1.69531	< 0.001
	gamete generation	1.48425	< 0.001
	response to tumor necrosis factor	1.69405	< 0.001
	positive regulation of autophagy	1.78633	< 0.001
	actin polymerization or depolymerization	1.69214	< 0.001
	regulation of peptidase activity	1.65087	< 0.001
	regulation of pattern recognition receptor signaling pathway	1.7884	< 0.001
	transmembrane receptor protein serine/threonine kinase signaling pathway	1.66955	< 0.001
	response to oxidative stress	1.59704	< 0.001
	transforming growth factor beta receptor signaling pathway	1.6928	< 0.001
	regulation of myeloid cell differentiation	1.66473	< 0.001
	protein import into nucleus	1.76232	< 0.001
	regulation of endopeptidase activity	1.64777	< 0.001
	regulation of cell shape	1.78145	< 0.001
	regulation of actin filament organization	1.62952	< 0.001
	cellular component disassembly	1.50347	< 0.001
	glycerolipid metabolic process	1.5712	< 0.001
	cell-cell signaling by wnt	1.5622	< 0.001
	Wnt signaling pathway	1.56977	< 0.001
	T cell activation	-1.46548	< 0.001
	regulation of response to cytokine stimulus	1.7366	0.00100989
	antigen processing and presentation	-1.82425	0.00103982
	regulation of response to biotic stimulus	1.51628	0.00103982
	negative regulation of transferase activity	1.65755	0.00105529
	regulation of Wnt signaling pathway	1.62894	0.00110623
	positive regulation of secretion	1.66125	0.00115146
	membrane fusion	1.74175	0.0011678
	cellular response to oxidative stress	1.64532	0.00117525
	organelle membrane fusion	1.8018	0.00117642
	response to steroid hormone	1.59954	0.00119122
	positive regulation of endocytosis	1.78906	0.00130525
	import into nucleus	1.73247	0.00135435
	regulation of vasculature development	1.63789	0.00135601
	response to nutrient	1.77583	0.00144394
	insulin receptor signaling pathway	1.80268	0.00145634
	regulation of hormone levels	1.55078	0.00148941
	positive regulation of cellular catabolic process	1.57262	0.00158832
	regulation of actin cytoskeleton organization	1.57032	0.00159557
	myeloid leukocyte differentiation	1.63546	0.00162087
	lipid localization	1.51208	0.00166652
	vascular process in circulatory system	1.62864	0.00167072
	regulation of protein-containing complex assembly	1.53652	0.00167072
	positive regulation of hydrolase activity	1.52975	0.00167072
	negative regulation of proteolysis	1.69754	0.00168504
	positive regulation of MAPK cascade	1.52078	0.00170697
	TOR signaling	1.68065	0.0017246
	regulation of system process	1.53637	0.0017246
	regulation of cysteine-type endopeptidase activity involved in apoptotic process	1.73238	0.00178358
	lysosomal transport	1.71769	0.00181649
	regulation of canonical Wnt signaling pathway	1.64396	0.00181649
	protein-containing complex disassembly	1.61169	0.00182832
	synaptic signaling	1.47108	0.00186166
	positive regulation of secretion by cell	1.63192	0.00188523
	positive regulation of Wnt signaling pathway	1.75658	0.00192297
	extrinsic apoptotic signaling pathway	1.64736	0.00193399
	developmental growth	1.47186	0.00204614
	positive regulation of proteolysis	1.54352	0.00209271
	mitochondrial respiratory chain complex assembly	-1.78443	0.00210762
	regulation of extrinsic apoptotic signaling pathway	1.77197	0.00240184
	positive regulation of protein kinase activity	1.62416	0.00240184
	protein autophosphorylation	1.68716	0.00245616
	negative regulation of cellular catabolic process	1.62868	0.00253113
	regulation of cysteine-type endopeptidase activity	1.66458	0.00253618
	receptor signaling pathway via JAK-STAT	1.73066	0.00259522
	negative regulation of catabolic process	1.52076	0.00264787
	vesicle fusion	1.79437	0.00268638
	receptor signaling pathway via STAT	1.7194	0.0026999
	negative regulation of hydrolase activity	1.70567	0.0026999
	tumor necrosis factor superfamily cytokine production	1.67667	0.00273634
	regulation of tumor necrosis factor superfamily cytokine production	1.67667	0.00273634
	regulation of blood circulation	1.65512	0.00279716
	negative regulation of cell population proliferation	1.43575	0.00279716
	positive regulation of T cell activation	-1.55719	0.00285741
	canonical Wnt signaling pathway	1.57382	0.00285865
	regulation of peptidyl-tyrosine phosphorylation	1.65985	0.00286219
	negative regulation of cytokine production	1.54965	0.00286219
	positive regulation of programmed cell death	1.44754	0.00286219
	regulation of cytoskeleton organization	1.45169	0.00310336
	regulation of angiogenesis	1.58295	0.00313078
	canonical NF-kappaB signal transduction	1.54665	0.00313078
	regulation of cytokine-mediated signaling pathway	1.66814	0.00315429
	negative regulation of cell motility	1.56763	0.00318029
	regulation of protein polymerization	1.59209	0.00322193
	biomineral tissue development	1.69737	0.00327229
	regulation of actin filament polymerization	1.68801	0.00378246
	negative regulation of cell migration	1.56227	0.00378246
	trans-synaptic signaling	1.43096	0.00378246
	mesenchymal cell differentiation	1.63911	0.00379114
	regulation of protein localization to membrane	1.61178	0.00379114
	male gamete generation	1.46354	0.00379114
	chemical synaptic transmission	1.42447	0.00379114
	anterograde trans-synaptic signaling	1.42447	0.00379114
	cellular response to oxygen levels	1.62799	0.00380593
	regulation of protein-containing complex disassembly	1.68303	0.00389323
	protein-RNA complex assembly	-1.58077	0.00404592
	negative regulation of locomotion	1.54193	0.00404592
	proteasomal protein catabolic process	1.39747	0.00430645
	tumor necrosis factor production	1.63168	0.00447215
	regulation of tumor necrosis factor production	1.63168	0.00447215
	modulation of chemical synaptic transmission	1.48409	0.00448968
	hormone secretion	1.52184	0.00452075
	positive regulation of lymphocyte mediated immunity	-1.64676	0.00453124
	negative regulation of cell differentiation	1.44134	0.004564
	positive regulation of phosphatidylinositol 3-kinase/protein kinase B signal transduction	1.65125	0.0046931
	regulation of trans-synaptic signaling	1.4818	0.004825
	cellular response to tumor necrosis factor	1.60189	0.00496418
	regulation of organelle assembly	1.53279	0.00496801
	regulation of establishment of protein localization	1.43155	0.00501344
	organelle fusion	1.58293	0.00505313
	protein polyubiquitination	1.52089	0.00505313
	establishment of protein localization to organelle	1.43676	0.00508577
	epithelial to mesenchymal transition	1.61082	0.00538821
	response to endoplasmic reticulum stress	1.51053	0.00538821
	nucleocytoplasmic transport	1.49416	0.00538821
	nuclear transport	1.49416	0.00538821
	cell activation involved in immune response	1.48957	0.00538821
	peptidyl-tyrosine phosphorylation	1.55975	0.00545419
	regulation of lipid metabolic process	1.49827	0.00546855
	JNK cascade	1.59691	0.00570317
	regulation of transmembrane receptor protein serine/threonine kinase signaling pathway	1.52915	0.00575209
	leukocyte activation involved in immune response	1.48648	0.00580346
	muscle tissue development	1.49733	0.00584264
Adaptive endotype	ribosome biogenesis	2.79272	< 0.001
	rRNA processing	2.66754	< 0.001
	rRNA metabolic process	2.61269	< 0.001
	ribonucleoprotein complex biogenesis	2.60268	< 0.001
	mitochondrial gene expression	2.57951	< 0.001
	ncRNA processing	2.56525	< 0.001
	mitochondrial translation	2.51824	< 0.001
	ribosomal small subunit biogenesis	2.48232	< 0.001
	reactive oxygen species metabolic process	-2.46508	< 0.001
	tRNA metabolic process	2.46289	< 0.001
	DNA-templated DNA replication	2.46185	< 0.001
	tRNA processing	2.41681	< 0.001
	DNA replication	2.40273	< 0.001
	RNA modification	2.39211	< 0.001
	phagocytosis	-2.38157	< 0.001
	myeloid leukocyte activation	-2.37349	< 0.001
	detection of stimulus	-2.37083	< 0.001
	response to wounding	-2.33283	< 0.001
	regulation of inflammatory response	-2.32633	< 0.001
	wound healing	-2.2957	< 0.001
	macromolecule methylation	2.26784	< 0.001
	defense response to bacterium	-2.24993	< 0.001
	adaptive immune response	2.21003	< 0.001
	regulation of vesicle-mediated transport	-2.19909	< 0.001
	regulation of system process	-2.14575	< 0.001
	chemotaxis	-2.13161	< 0.001
	taxis	-2.13161	< 0.001
	regulation of secretion	-2.10402	< 0.001
	response to molecule of bacterial origin	-2.10207	< 0.001
	G protein-coupled receptor signaling pathway	-2.1017	< 0.001
	leukocyte migration	-2.09373	< 0.001
	regulation of secretion by cell	-2.08845	< 0.001
	blood circulation	-2.08285	< 0.001
	regulation of anatomical structure size	-2.07821	< 0.001
	cytokine-mediated signaling pathway	-2.01492	< 0.001
	response to bacterium	-2.01032	< 0.001
	synaptic signaling	-1.94095	< 0.001
	trans-synaptic signaling	-1.89947	< 0.001
	regulation of reactive oxygen species metabolic process	-2.39024	< 0.001
	negative regulation of transport	-2.05049	< 0.001
	chemical synaptic transmission	-1.88986	< 0.001
	anterograde trans-synaptic signaling	-1.88986	< 0.001
	circulatory system process	-1.95585	< 0.001
	response to lipopolysaccharide	-2.07398	< 0.001
	regulated exocytosis	-2.2525	< 0.001
	signal release	-1.96032	< 0.001
	regulation of endocytosis	-2.08871	< 0.001
	muscle system process	-2.02543	< 0.001
	positive regulation of secretion	-2.09926	< 0.001
	positive regulation of cell motility	-1.87513	< 0.001
	blood coagulation	-2.15514	< 0.001
	myeloid cell differentiation	-1.93328	< 0.001
	positive regulation of locomotion	-1.85534	< 0.001
	coagulation	-2.16462	< 0.001
	regulation of cellular component size	-2.01298	< 0.001
	positive regulation of cell migration	-1.89361	< 0.001
	regulation of cell cycle phase transition	1.90447	< 0.001
	immunoglobulin production	2.30016	< 0.001
	regulation of exocytosis	-2.2603	< 0.001
	leukocyte chemotaxis	-2.18543	< 0.001
	double-strand break repair	2.0134	< 0.001
	myeloid leukocyte migration	-2.24726	< 0.001
	positive regulation of inflammatory response	-2.34117	< 0.001
	cytoplasmic translation	2.19382	< 0.001
	exocytosis	-1.99985	< 0.001
	hemostasis	-2.12187	< 0.001
	actin filament polymerization	-2.18697	< 0.001
	interleukin-6 production	-2.23316	< 0.001
	regulation of interleukin-6 production	-2.23316	< 0.001
	actin filament organization	-1.87209	< 0.001
	granulocyte migration	-2.39414	< 0.001
	mitotic sister chromatid segregation	2.08306	< 0.001
	cell chemotaxis	-2.06918	< 0.001
	muscle contraction	-2.05029	< 0.001
	regulation of DNA replication	2.23785	< 0.001
	transmembrane receptor protein tyrosine kinase signaling pathway	-1.81068	< 0.001
	antigen receptor-mediated signaling pathway	2.08209	< 0.001
	tumor necrosis factor production	-2.19327	< 0.001
	regulation of tumor necrosis factor production	-2.19327	< 0.001
	tumor necrosis factor superfamily cytokine production	-2.19524	< 0.001
	regulation of tumor necrosis factor superfamily cytokine production	-2.19524	< 0.001
	cell cycle checkpoint signaling	2.07095	< 0.001
	regulation of hormone levels	-1.90565	< 0.001
	regulation of DNA metabolic process	1.76672	< 0.001
	positive regulation of response to external stimulus	-1.73447	< 0.001
	response to peptide	-1.84572	< 0.001
	ameboidal-type cell migration	-1.89592	< 0.001
	regulation of body fluid levels	-1.95233	< 0.001
	negative regulation of response to external stimulus	-1.90664	< 0.001
	chromosome segregation	1.82344	< 0.001
	nuclear division	1.81061	< 0.001
	methylation	1.96644	< 0.001
	receptor-mediated endocytosis	-2.05239	< 0.001
	positive regulation of secretion by cell	-2.03342	< 0.001
	cellular response to biotic stimulus	-1.99593	< 0.001
	adenylate cyclase-modulating G protein-coupled receptor signaling pathway	-2.14069	< 0.001
	positive regulation of cytokine production	-1.79819	< 0.001
	cellular response to nitrogen compound	-1.70348	< 0.001
	regulation of transmembrane transport	-1.83851	< 0.001
	negative regulation of inflammatory response	-2.13161	< 0.001
	regulation of chromosome organization	1.93751	< 0.001
	actin polymerization or depolymerization	-2.0805	< 0.001
	positive regulation of vasculature development	-2.15411	< 0.001
	sister chromatid segregation	1.91281	< 0.001
	epithelial cell migration	-1.91259	< 0.001
	epithelium migration	-1.91259	< 0.001
	response to peptide hormone	-1.83756	< 0.001
	tissue migration	-1.92105	< 0.001
	heart process	-2.11597	< 0.001
	regulation of cell shape	-2.13935	< 0.001
	heart contraction	-2.11937	< 0.001
	regulation of vasculature development	-1.96871	< 0.001
	neurotransmitter transport	-2.12573	< 0.001
	positive regulation of angiogenesis	-2.14553	< 0.001
	temperature homeostasis	-2.14614	< 0.001
	angiogenesis	-1.77564	< 0.001
	regulation of angiogenesis	-1.96611	< 0.001
	myeloid leukocyte differentiation	-1.98447	< 0.001
	response to extracellular stimulus	-1.74486	< 0.001
	protein polymerization	-1.86645	< 0.001
	cellular response to molecule of bacterial origin	-2.01321	< 0.001
	cell cycle phase transition	1.69303	< 0.001
	response to mechanical stimulus	-2.02806	< 0.001
	regulation of mitotic cell cycle phase transition	1.81956	< 0.001
	organelle fission	1.75073	< 0.001
	mitotic nuclear division	1.86507	< 0.001
	recombinational repair	1.98154	< 0.001
	double-strand break repair via homologous recombination	1.97764	< 0.001
	response to nutrient levels	-1.75701	< 0.001
	cellular response to organonitrogen compound	-1.71116	< 0.001
	vacuole organization	-1.89823	< 0.001
	DNA recombination	1.82585	< 0.001
	cellular response to growth factor stimulus	-1.68652	< 0.001
	lipid localization	-1.77988	< 0.001
	regulation of actin filament polymerization	-2.08892	< 0.001
	negative regulation of cell cycle phase transition	1.88161	< 0.001
	cellular response to external stimulus	-1.83215	< 0.001
	regulation of monoatomic ion transport	-1.80285	< 0.001
	regulation of heart contraction	-2.05436	< 0.001
	organic hydroxy compound transport	-1.94312	< 0.001
	cellular response to peptide hormone stimulus	-1.89082	< 0.001
	blood vessel development	-1.66863	< 0.001
	endosomal transport	-1.81894	< 0.001
	nuclear chromosome segregation	1.80133	< 0.001
	positive regulation of defense response	-1.71045	< 0.001
	cellular response to peptide	-1.79923	< 0.001
	response to growth factor	-1.65444	< 0.001
	cellular response to lipopolysaccharide	-1.96668	< 0.001
	negative regulation of cytokine production	-1.88116	< 0.001
	regulation of membrane potential	-1.82765	< 0.001
	sensory perception	-1.75832	< 0.001
	regulation of peptidase activity	-1.83901	< 0.001
	regulation of actin polymerization or depolymerization	-1.99967	< 0.001
	protein-RNA complex assembly	1.89423	< 0.001
	striated muscle contraction	-2.05829	< 0.001
	positive regulation of endocytosis	-2.03844	< 0.001
	regulation of response to wounding	-2.00238	< 0.001
	regulation of chromosome segregation	2.00848	< 0.001
	regulation of proteolysis	-1.63715	< 0.001
	negative regulation of cell cycle process	1.79525	< 0.001
	cellular response to hormone stimulus	-1.64449	< 0.001
	positive regulation of cell cycle process	1.87161	< 0.001
	blood vessel morphogenesis	-1.68079	< 0.001
	platelet activation	-2.07982	< 0.001
	cell junction organization	-1.63228	< 0.001
	regulation of actin filament length	-1.99725	< 0.001
	cellular response to lipid	-1.64296	< 0.001
	cell junction assembly	-1.76137	< 0.001
	negative regulation of defense response	-1.86552	< 0.001
	positive regulation of phosphorus metabolic process	-1.58964	< 0.001
	positive regulation of phosphate metabolic process	-1.58964	< 0.001
	regulation of cold-induced thermogenesis	-1.97938	< 0.001
	positive regulation of phosphorylation	-1.60208	< 0.001
	regulation of blood circulation	-1.97588	< 0.001
	positive regulation of MAPK cascade	-1.7046	< 0.001
	lysosome organization	-2.09398	< 0.001
	lytic vacuole organization	-2.09398	< 0.001
	response to nutrient	-1.98115	< 0.001
	response to insulin	-1.82669	< 0.001
	regulation of endopeptidase activity	-1.81355	< 0.001
	modulation of chemical synaptic transmission	-1.71872	< 0.001
	cold-induced thermogenesis	-1.97489	< 0.001
	extracellular matrix organization	-1.84211	< 0.001
	extracellular structure organization	-1.84211	< 0.001
	regulation of MAPK cascade	-1.60252	< 0.001
	negative regulation of cell cycle	1.69349	< 0.001
	external encapsulating structure organization	-1.83198	< 0.001
	regulation of protein polymerization	-1.89972	< 0.001
	regulation of trans-synaptic signaling	-1.70623	< 0.001
	mitotic cell cycle checkpoint signaling	1.93756	< 0.001
	positive regulation of synaptic transmission	-2.08377	< 0.001
	import across plasma membrane	-1.9114	< 0.001
	leukocyte activation involved in immune response	-1.7367	< 0.001
	protein-RNA complex organization	1.81306	< 0.001
	negative regulation of phosphate metabolic process	-1.66569	< 0.001
	hormone secretion	-1.79991	< 0.001
	regulation of plasma membrane bounded cell projection organization	-1.57834	< 0.001
	regulation of mitotic cell cycle	1.64505	< 0.001
	immune response-regulating cell surface receptor signaling pathway	1.67849	< 0.001
	regulation of cell morphogenesis	-1.77281	< 0.001
	negative regulation of cell development	-1.81578	< 0.001
	cell activation involved in immune response	-1.73353	< 0.001
	regulation of actin filament-based process	-1.68585	< 0.001
	negative regulation of cell growth	-1.91711	< 0.001
	pattern recognition receptor signaling pathway	-1.74827	< 0.001
	negative regulation of cell differentiation	-1.58136	< 0.001
	regulation of cell projection organization	-1.55193	< 0.001
	protein localization to chromosome	1.93891	< 0.001
	negative regulation of phosphorus metabolic process	-1.67422	< 0.001
	tissue remodeling	-1.91278	< 0.001
	vascular process in circulatory system	-1.7779	< 0.001
	mitotic cell cycle phase transition	1.62653	< 0.001
	positive regulation of protein phosphorylation	-1.58006	< 0.001
	carboxylic acid transport	-1.69607	< 0.001
	hormone transport	-1.78237	< 0.001
	regulation of epithelial cell migration	-1.83679	< 0.001
	organic acid transport	-1.71091	< 0.001
	positive regulation of proteolysis	-1.67271	< 0.001
	regulation of protein-containing complex assembly	-1.62072	< 0.001
	immune response-activating cell surface receptor signaling pathway	1.66935	< 0.001
	peptide secretion	-1.7696	< 0.001
	endothelial cell migration	-1.83302	< 0.001
	hormone metabolic process	-1.84263	< 0.001
	negative regulation of secretion	-1.96062	< 0.001
	vacuolar transport	-1.829	< 0.001
	positive regulation of hydrolase activity	-1.57929	< 0.001
	telomere maintenance	1.84353	< 0.001
	macroautophagy	-1.63266	< 0.001
	regulation of neuron projection development	-1.60965	< 0.001
	regulation of supramolecular fiber organization	-1.59579	< 0.001
	cell-substrate adhesion	-1.66634	< 0.001
	regulation of lipid localization	-1.85125	< 0.001
	DNA integrity checkpoint signaling	1.86507	< 0.001
	amide transport	-1.73762	< 0.001
	organic hydroxy compound metabolic process	-1.5604	< 0.001
	peptidyl-tyrosine modification	-1.74745	< 0.001
	cell-cell adhesion via plasma-membrane adhesion molecules	-1.87234	< 0.001
	T cell receptor signaling pathway	1.83027	< 0.001
	regulation of innate immune response	-1.58627	< 0.001
	peptide transport	-1.76038	< 0.001
	negative regulation of proteolysis	-1.75018	< 0.001
	adaptive thermogenesis	-1.89442	< 0.001
	regulation of immune effector process	-1.60299	< 0.001
	signal transduction by p53 class mediator	1.77594	< 0.001
	lipid transport	-1.59926	< 0.001
	axonogenesis	-1.6036	< 0.001
	peptidyl-tyrosine phosphorylation	-1.70508	< 0.001
	innate immune response-activating signaling pathway	-1.64946	< 0.001
	regulation of monoatomic ion transmembrane transport	-1.68246	< 0.001
	regulation of actin cytoskeleton organization	-1.6204	< 0.001
	axon development	-1.60964	< 0.001
	regulation of metal ion transport	-1.64427	< 0.001
	regulation of mitotic nuclear division	1.87055	< 0.001
	positive regulation of DNA metabolic process	1.63	< 0.001
	plasma membrane organization	-1.80024	< 0.001
	regulation of transporter activity	-1.74397	< 0.001
	regulation of extrinsic apoptotic signaling pathway	-1.7884	< 0.001
	cellular response to toxic substance	-1.92119	< 0.001
	positive regulation of innate immune response	-1.55897	< 0.001
	peptide hormone secretion	-1.76961	< 0.001
	regulation of muscle system process	-1.76043	< 0.001
	carbohydrate catabolic process	-1.86427	< 0.001
	meiotic nuclear division	1.80484	< 0.001
	negative regulation of cell population proliferation	-1.48031	< 0.001
	regulation of nuclear division	1.81943	< 0.001
	negative regulation of mitotic cell cycle phase transition	1.74155	< 0.001
	multi-organism reproductive process	-1.79919	< 0.001
	regulation of response to biotic stimulus	-1.50567	< 0.001
	cell projection morphogenesis	-1.51494	< 0.001
	multi-multicellular organism process	-1.79437	< 0.001
	canonical NF-kappaB signal transduction	-1.61499	< 0.001
	lymphocyte mediated immunity	1.6103	< 0.001
	DNA biosynthetic process	1.69371	< 0.001
	positive regulation of response to biotic stimulus	-1.5805	< 0.001
	cytokine production involved in immune response	-1.83149	< 0.001
	negative regulation of cell activation	-1.67853	< 0.001
	vesicle-mediated transport in synapse	-1.69939	< 0.001
	plasma membrane bounded cell projection morphogenesis	-1.49754	< 0.001
	female pregnancy	-1.81707	< 0.001
	protein-DNA complex assembly	1.70071	< 0.001
	response to tumor necrosis factor	-1.67103	< 0.001
	cellular response to tumor necrosis factor	-1.66595	< 0.001
	negative regulation of phosphorylation	-1.57646	< 0.001
	carbohydrate metabolic process	-1.49123	< 0.001
	glial cell differentiation	-1.69176	< 0.001
	regulation of peptidyl-tyrosine phosphorylation	-1.7468	< 0.001
	regulation of monoatomic cation transmembrane transport	-1.61915	< 0.001
	regulation of actin filament organization	-1.5954	< 0.001
	activation of innate immune response	-1.58449	< 0.001
	synaptic vesicle cycle	-1.72527	< 0.001
	regulation of growth	-1.46809	< 0.001
	regulation of endothelial cell migration	-1.72627	< 0.001
	potassium ion transport	-1.74943	< 0.001
	ensheathment of neurons	-1.74139	< 0.001
	axon ensheathment	-1.74139	< 0.001
	regulation of leukocyte migration	-1.72341	< 0.001
	regulation of transmembrane transporter activity	-1.67589	< 0.001
	myelination	-1.75174	< 0.001
	negative regulation of immune response	-1.68325	< 0.001
	fat cell differentiation	-1.67748	< 0.001
