# Supplementary material for: Molecular endotypes in sepsis: integration of multicohort transcriptomics based on RNA sequencing
Source: J Intensive Care. 2025 May 30;13:30. doi: 10.1186/s40560-025-00802-1 (PMC12123803; doi:10.1186/s40560-025-00802-1)
Supplement: Supplementary file 4 — Supplementary Material 4 [file 40560_2025_802_MOESM4_ESM.xlsx]

## Sheet: Sheet1
Additional file 3: Description of Table S8. * The pathways with FDR < 0.05 are shown. FDR values less than 0.001 are denoted as < 0.001. † FDR is calculated based on the p-value of the pathway enrichment analysis in each endotype.
Cluster	Pathway*	NES	FDR†
Coagulopathic endotype	HALLMARK_OXIDATIVE_PHOSPHORYLATION	2.58991	< 0.001
	HALLMARK_MYC_TARGETS_V1	2.37	< 0.001
	HALLMARK_FATTY_ACID_METABOLISM	2.325	< 0.001
	HALLMARK_INFLAMMATORY_RESPONSE	2.10024	< 0.001
	HALLMARK_COMPLEMENT	2.11483	< 0.001
	HALLMARK_HEME_METABOLISM	2.09349	< 0.001
	HALLMARK_ADIPOGENESIS	2.06166	< 0.001
	HALLMARK_MITOTIC_SPINDLE	1.98514	< 0.001
	HALLMARK_TNFA_SIGNALING_VIA_NFKB	1.9455	< 0.001
	HALLMARK_MTORC1_SIGNALING	1.90313	< 0.001
	HALLMARK_APOPTOSIS	1.96383	< 0.001
	HALLMARK_P53_PATHWAY	1.92599	< 0.001
	HALLMARK_IL2_STAT5_SIGNALING	1.91921	< 0.001
	HALLMARK_ALLOGRAFT_REJECTION	1.8545	< 0.001
	HALLMARK_UV_RESPONSE_UP	1.96501	< 0.001
	HALLMARK_REACTIVE_OXYGEN_SPECIES_PATHWAY	2.23662	< 0.001
	HALLMARK_XENOBIOTIC_METABOLISM	1.86558	< 0.001
	HALLMARK_PEROXISOME	2.0196	< 0.001
	HALLMARK_PI3K_AKT_MTOR_SIGNALING	1.96373	< 0.001
	HALLMARK_PROTEIN_SECRETION	2.01176	< 0.001
	HALLMARK_UV_RESPONSE_DN	1.83914	< 0.001
	HALLMARK_KRAS_SIGNALING_UP	1.72077	< 0.001
	HALLMARK_GLYCOLYSIS	1.70126	< 0.001
	HALLMARK_HYPOXIA	1.69853	< 0.001
	HALLMARK_CHOLESTEROL_HOMEOSTASIS	1.903	< 0.001
	HALLMARK_INTERFERON_GAMMA_RESPONSE	1.66766	< 0.001
	HALLMARK_IL6_JAK_STAT3_SIGNALING	1.81505	< 0.001
	HALLMARK_INTERFERON_ALPHA_RESPONSE	1.75759	0.00145082
	HALLMARK_TGF_BETA_SIGNALING	1.77661	0.00283565
	HALLMARK_DNA_REPAIR	1.59261	0.00395785
	HALLMARK_ANDROGEN_RESPONSE	1.66898	0.00395785
	HALLMARK_UNFOLDED_PROTEIN_RESPONSE	1.57657	0.00602789
	HALLMARK_KRAS_SIGNALING_DN	-1.41927	0.0153934
	HALLMARK_COAGULATION	1.46385	0.0162076
	HALLMARK_ANGIOGENESIS	1.57497	0.028152
Inflammatory endotype	HALLMARK_MYC_TARGETS_V1	-3.01726	< 0.001
	HALLMARK_OXIDATIVE_PHOSPHORYLATION	-2.8171	< 0.001
	HALLMARK_MYC_TARGETS_V2	-2.54267	< 0.001
	HALLMARK_DNA_REPAIR	-2.31263	< 0.001
	HALLMARK_UNFOLDED_PROTEIN_RESPONSE	-2.18931	< 0.001
	HALLMARK_E2F_TARGETS	-1.99063	< 0.001
	HALLMARK_MTORC1_SIGNALING	-1.86952	< 0.001
	HALLMARK_ALLOGRAFT_REJECTION	-1.87789	< 0.001
	HALLMARK_FATTY_ACID_METABOLISM	-1.86979	< 0.001
	HALLMARK_IL6_JAK_STAT3_SIGNALING	1.95449	< 0.001
	HALLMARK_ADIPOGENESIS	-1.76385	< 0.001
	HALLMARK_TNFA_SIGNALING_VIA_NFKB	1.72088	< 0.001
	HALLMARK_GLYCOLYSIS	-1.69671	< 0.001
	HALLMARK_INFLAMMATORY_RESPONSE	1.62736	< 0.001
	HALLMARK_IL2_STAT5_SIGNALING	-1.50806	0.00283562
	HALLMARK_COMPLEMENT	-1.47457	0.00283562
	HALLMARK_HEME_METABOLISM	-1.47852	0.00473094
	HALLMARK_P53_PATHWAY	-1.41179	0.00789559
	HALLMARK_XENOBIOTIC_METABOLISM	-1.39565	0.014257
	HALLMARK_ESTROGEN_RESPONSE_LATE	-1.39486	0.0237945
	HALLMARK_NOTCH_SIGNALING	-1.6436	0.0361735
	HALLMARK_PANCREAS_BETA_CELLS	-1.51077	0.049
	HALLMARK_INTERFERON_GAMMA_RESPONSE	1.33441	0.049
Adaptive endotype	HALLMARK_TNFA_SIGNALING_VIA_NFKB	-2.02969	< 0.001
	HALLMARK_IL6_JAK_STAT3_SIGNALING	-2.25159	< 0.001
	HALLMARK_INFLAMMATORY_RESPONSE	-1.96306	< 0.001
	HALLMARK_MYC_TARGETS_V1	1.8626	< 0.001
	HALLMARK_MYC_TARGETS_V2	2.17752	< 0.001
	HALLMARK_INTERFERON_GAMMA_RESPONSE	-1.73823	< 0.001
	HALLMARK_E2F_TARGETS	1.59808	< 0.001
	HALLMARK_DNA_REPAIR	1.62334	0.00442736
	HALLMARK_PI3K_AKT_MTOR_SIGNALING	-1.66315	0.00503587
	HALLMARK_UV_RESPONSE_DN	-1.61966	0.00503587
	HALLMARK_INTERFERON_ALPHA_RESPONSE	-1.69025	0.00557049
	HALLMARK_MITOTIC_SPINDLE	-1.54069	0.00557049
	HALLMARK_HYPOXIA	-1.44284	0.0261893
	HALLMARK_COMPLEMENT	-1.44548	0.026705
	HALLMARK_UNFOLDED_PROTEIN_RESPONSE	1.44086	0.0267534
	HALLMARK_HEME_METABOLISM	-1.40511	0.0304793
	HALLMARK_PANCREAS_BETA_CELLS	1.68208	0.033102
	HALLMARK_ALLOGRAFT_REJECTION	1.30697	0.0342252
	HALLMARK_APOPTOSIS	-1.41381	0.0342252
	HALLMARK_KRAS_SIGNALING_UP	-1.38259	0.0380393
