# Supplementary material for: Molecular endotypes in sepsis: integration of multicohort transcriptomics based on RNA sequencing
Source: J Intensive Care. 2025 May 30;13:30. doi: 10.1186/s40560-025-00802-1 (PMC12123803; doi:10.1186/s40560-025-00802-1)
Supplement: Supplementary file 5 — Supplementary Material 5 [file 40560_2025_802_MOESM5_ESM.xlsx]

## Sheet: Table S2
Additional file 4: Description of Table S9. * The pathways with FDR < 0.05 are shown. FDR values less than 0.001 are denoted as < 0.001. † FDR is calculated based on the p-value of the pathway enrichment analysis in each endotype.
Cluster	Pathway*	NES	FDR†
Coagulopathic endotype	cytoplasmic translation	2.28725	< 0.001
	macroautophagy	1.97111	< 0.001
	regulation of innate immune response	1.89045	< 0.001
	regulation of response to biotic stimulus	1.87728	< 0.001
	immune response-regulating signaling pathway	1.8714	< 0.001
	immune response-activating signaling pathway	1.87012	< 0.001
	pattern recognition receptor signaling pathway	2.06079	< 0.001
	innate immune response-activating signaling pathway	2.04406	< 0.001
	positive regulation of innate immune response	1.91414	< 0.001
	activation of immune response	1.77501	< 0.001
	positive regulation of response to biotic stimulus	1.88794	< 0.001
	positive regulation of defense response	1.77693	< 0.001
	activation of innate immune response	1.99549	< 0.001
	cellular component disassembly	1.73504	< 0.001
	generation of precursor metabolites and energy	1.69605	< 0.001
	protein polyubiquitination	1.89524	< 0.001
	regulation of autophagy	1.79993	< 0.001
	regulation of cellular response to stress	1.6861	< 0.001
	positive regulation of DNA-binding transcription factor activity	1.9359	< 0.001
	regulation of adaptive immune response	1.95236	< 0.001
	phagocytosis	1.92093	< 0.001
	negative regulation of catabolic process	1.76004	< 0.001
	immune response-regulating cell surface receptor signaling pathway	1.7899	< 0.001
	vacuole organization	1.92413	< 0.001
	proteasomal protein catabolic process	1.64092	< 0.001
	nucleocytoplasmic transport	1.79514	< 0.001
	nuclear transport	1.79514	< 0.001
	positive regulation of canonical NF-kappaB signal transduction	1.92903	< 0.001
	phospholipid metabolic process	1.74366	< 0.001
	purine nucleotide metabolic process	1.63934	< 0.001
	negative regulation of cellular catabolic process	1.90904	< 0.001
	immune response-activating cell surface receptor signaling pathway	1.77252	< 0.001
	nucleobase-containing compound transport	1.85917	< 0.001
	regulation of pattern recognition receptor signaling pathway	2.02898	< 0.001
	regulation of adaptive immune response based on somatic recombination of immune receptors built from immunoglobulin superfamily domains	1.94278	< 0.001
	antigen processing and presentation	2.12223	< 0.001
	positive regulation of proteolysis	1.7489	< 0.001
	establishment of protein localization to organelle	1.66255	< 0.001
	glycerophospholipid metabolic process	1.74305	< 0.001
	nucleotide biosynthetic process	1.80905	< 0.001
	ribose phosphate metabolic process	1.65363	< 0.001
	purine-containing compound metabolic process	1.6044	< 0.001
	regulation of protein-containing complex assembly	1.67237	< 0.001
	ribonucleoprotein complex biogenesis	1.64153	< 0.001
	canonical NF-kappaB signal transduction	1.77285	< 0.001
	ribose phosphate biosynthetic process	1.90914	< 0.001
	cytoplasmic pattern recognition receptor signaling pathway	1.98466	< 0.001
	negative regulation of immune response	1.89191	< 0.001
	phospholipid biosynthetic process	1.8014	< 0.001
	ribonucleotide metabolic process	1.62427	< 0.001
	leukocyte homeostasis	2.11108	< 0.001
	regulation of leukocyte mediated immunity	1.82029	< 0.001
	response to virus	1.66958	< 0.001
	positive regulation of catabolic process	1.57186	< 0.001
	regulation of immune effector process	1.66618	< 0.001
	positive regulation of NF-kappaB transcription factor activity	1.98143	< 0.001
	ribonucleotide biosynthetic process	1.85542	< 0.001
	protein-containing complex disassembly	1.78754	< 0.001
	regulation of canonical NF-kappaB signal transduction	1.74237	< 0.001
	adaptive immune response	1.59413	< 0.001
	purine nucleotide biosynthetic process	1.81134	< 0.001
	purine ribonucleotide metabolic process	1.60194	< 0.001
	Golgi vesicle transport	1.70939	< 0.001
	proteasome-mediated ubiquitin-dependent protein catabolic process	1.63176	< 0.001
	glycerolipid metabolic process	1.64763	< 0.001
	nucleoside phosphate biosynthetic process	1.76384	< 0.001
	small molecule catabolic process	1.65569	< 0.001
	adaptive immune response based on somatic recombination of immune receptors built from immunoglobulin superfamily domains	1.72464	< 0.001
	small GTPase-mediated signal transduction	1.54823	< 0.001
	autophagosome assembly	2.00576	< 0.001
	regulation of lymphocyte mediated immunity	1.86312	< 0.001
	purine-containing compound biosynthetic process	1.78663	< 0.001
	dephosphorylation	1.72021	< 0.001
	protein dephosphorylation	1.78077	< 0.001
	myeloid cell differentiation	1.5796	< 0.001
	nucleobase-containing compound catabolic process	1.5307	< 0.001
	purine ribonucleotide biosynthetic process	1.83474	< 0.001
	homeostasis of number of cells	1.65999	< 0.001
	autophagosome organization	1.96846	< 0.001
	purine nucleoside triphosphate metabolic process	1.73692	< 0.001
	interleukin-6 production	1.91213	< 0.001
	regulation of interleukin-6 production	1.91213	< 0.001
	positive regulation of adaptive immune response	1.97287	< 0.001
	regulation of viral life cycle	1.92972	< 0.001
	regulation of DNA-binding transcription factor activity	1.6138	< 0.001
	defense response to virus	1.6778	< 0.001
	regulation of protein catabolic process	1.60222	< 0.001
	cellular response to external stimulus	1.59892	< 0.001
	nucleoside triphosphate metabolic process	1.71307	< 0.001
	intracellular receptor signaling pathway	1.60119	< 0.001
	viral process	1.56385	< 0.001
	T cell mediated immunity	1.94558	< 0.001
	ribonucleoside triphosphate metabolic process	1.72177	< 0.001
	negative regulation of protein modification process	1.5892	< 0.001
	myeloid cell homeostasis	1.82688	< 0.001
	purine ribonucleoside triphosphate metabolic process	1.71769	< 0.001
	positive regulation of cytokine production	1.52628	< 0.001
	actin filament organization	1.55122	< 0.001
	mitochondrion organization	1.52631	< 0.001
	post-transcriptional regulation of gene expression	1.5146	< 0.001
	viral genome replication	1.9157	< 0.001
	translational initiation	1.93538	< 0.001
	regulation of cytokine production involved in immune response	1.91712	< 0.001
	regulation of viral process	1.84125	< 0.001
	organelle disassembly	1.818	< 0.001
	regulation of macroautophagy	1.78783	< 0.001
	protein-RNA complex assembly	1.7534	< 0.001
	glycerophospholipid biosynthetic process	1.74548	< 0.001
	regulation of proteolysis involved in protein catabolic process	1.70519	< 0.001
	protein polymerization	1.64699	< 0.001
	positive regulation of cell migration	1.50409	< 0.001
	positive regulation of adaptive immune response based on somatic recombination of immune receptors built from immunoglobulin superfamily domains	1.95348	< 0.001
	cellular respiration	1.72413	< 0.001
	lymphocyte mediated immunity	1.60437	< 0.001
	leukocyte mediated cytotoxicity	1.87764	< 0.001
	erythrocyte differentiation	1.84005	< 0.001
	carbohydrate derivative catabolic process	1.64842	< 0.001
	regulation of RNA splicing	1.78333	< 0.001
	positive regulation of tumor necrosis factor production	1.9556	< 0.001
	monocarboxylic acid catabolic process	1.83326	< 0.001
	carbohydrate catabolic process	1.83251	< 0.001
	regulation of amide metabolic process	1.54108	< 0.001
	myeloid leukocyte activation	1.67099	< 0.001
	cytokine production involved in immune response	1.8756	< 0.001
	glycerolipid biosynthetic process	1.67171	< 0.001
	positive regulation of peptidase activity	1.79216	< 0.001
	regulation of post-translational protein modification	1.66803	< 0.001
	negative regulation of phosphorus metabolic process	1.55352	< 0.001
	regulation of cell shape	1.83715	0.00100588
	positive regulation of protein localization	1.50889	0.00101883
	negative regulation of phosphate metabolic process	1.56088	0.00104185
	nuclear export	1.78079	0.00109537
	RNA splicing	1.50649	0.0011481
	peptidyl-lysine modification	1.8265	0.0013811
	mRNA transport	1.79136	0.0013811
	endosomal transport	1.6195	0.0013811
	leukocyte mediated immunity	1.54277	0.00139075
	protein-RNA complex organization	1.73119	0.00141984
	regulation of intrinsic apoptotic signaling pathway	1.73548	0.00145452
	ATP metabolic process	1.72438	0.00145452
	cellular response to chemical stress	1.58924	0.00145452
	protein localization to nucleus	1.58811	0.00145452
	regulation of translation	1.54773	0.00145452
	positive regulation of cell motility	1.4606	0.00145452
	cytosolic transport	1.77711	0.00147161
	establishment of RNA localization	1.75584	0.00147161
	viral life cycle	1.57708	0.00148825
	regulation of actin cytoskeleton organization	1.56633	0.00148825
	regulation of protein modification by small protein conjugation or removal	1.65434	0.0014964
	negative regulation of immune effector process	1.83643	0.00154047
	regulation of reactive oxygen species metabolic process	1.79702	0.00155786
	RNA localization	1.68367	0.00155786
	regulation of leukocyte migration	1.6653	0.00155786
	regulation of actin filament organization	1.6479	0.00155786
	lymphocyte proliferation	1.5753	0.00155786
	leukocyte migration	1.51683	0.00155786
	response to oxidative stress	1.50374	0.00155786
	regulation of actin filament-based process	1.54162	0.00170194
	negative regulation of response to biotic stimulus	1.85208	0.00172523
	endoplasmic reticulum to Golgi vesicle-mediated transport	1.76431	0.00172681
	tumor necrosis factor production	1.76162	0.00172681
	regulation of tumor necrosis factor production	1.76162	0.00172681
	regulation of protein ubiquitination	1.71502	0.00174954
	import into nucleus	1.73065	0.00176125
	aerobic respiration	1.73001	0.00176125
	energy derivation by oxidation of organic compounds	1.56039	0.00178337
	membrane lipid metabolic process	1.658	0.00179447
	regulation of lymphocyte activation	1.44688	0.00179447
	cellular lipid catabolic process	1.63501	0.00200883
	vesicle organization	1.52294	0.00202897
	ribosome biogenesis	1.57964	0.00208063
	lipid modification	1.71444	0.00210012
	pyridine nucleotide metabolic process	1.75228	0.00223206
	nicotinamide nucleotide metabolic process	1.75228	0.00223206
	actin polymerization or depolymerization	1.68717	0.00225035
	regulation of production of molecular mediator of immune response	1.69714	0.00226842
	nucleic acid transport	1.7471	0.00227345
	RNA transport	1.7471	0.00227345
	protein maturation	1.43725	0.00232144
	regulation of cell killing	1.83774	0.00242925
	negative regulation of intracellular signal transduction	1.43951	0.00247585
	regulation of proteasomal protein catabolic process	1.68194	0.00250815
	leukocyte activation involved in immune response	1.55132	0.00250815
	protein import into nucleus	1.71668	0.00255356
	mitochondrial translation	1.7362	0.00255531
	regulation of cytoskeleton organization	1.43201	0.00255531
	positive regulation of tumor necrosis factor superfamily cytokine production	1.79341	0.00259974
	positive regulation of cell activation	1.49158	0.00270148
	erythrocyte homeostasis	1.73699	0.00271593
	intrinsic apoptotic signaling pathway	1.54404	0.00275881
	pyridine-containing compound metabolic process	1.71851	0.00282968
	cellular response to oxidative stress	1.60843	0.00287152
	electron transport chain	1.7243	0.00289819
	cell projection assembly	1.43985	0.00289819
	plasma membrane bounded cell projection assembly	1.43931	0.00316326
	regulation of peptidase activity	1.58186	0.00331422
	non-membrane-bounded organelle assembly	1.47426	0.00351906
	regulation of cell morphogenesis	1.61111	0.00381286
	positive regulation of immune effector process	1.58699	0.00381286
	fatty acid catabolic process	1.79881	0.00382923
	positive regulation of translation	1.73753	0.00382923
	cell activation involved in immune response	1.5576	0.00386432
	regulation of nucleocytoplasmic transport	1.76514	0.00416026
	regulation of response to cytokine stimulus	1.68513	0.00416026
	protein folding	1.61171	0.00416026
	mononuclear cell proliferation	1.54388	0.00416026
	RNA modification	1.70939	0.0041929
	leukocyte apoptotic process	1.76117	0.00433021
	mitochondrial gene expression	1.69245	0.00451843
	response to endoplasmic reticulum stress	1.53016	0.00460089
	regulation of small GTPase mediated signal transduction	1.53437	0.00460898
	leukocyte proliferation	1.50635	0.00460898
	interleukin-1 production	1.7974	0.00461692
	regulation of interleukin-1 production	1.7974	0.00461692
	organic acid catabolic process	1.56701	0.00467525
	carboxylic acid catabolic process	1.56701	0.00467525
	regulation of apoptotic signaling pathway	1.46167	0.00475433
	positive regulation of lymphocyte activation	1.50048	0.00483268
	regulation of DNA metabolic process	1.408	0.00496016
	actin filament polymerization	1.66572	0.00511336
	reactive oxygen species metabolic process	1.61357	0.00511336
	lipid oxidation	1.74178	0.00538684
	positive regulation of hydrolase activity	1.41117	0.00546108
	regulation of supramolecular fiber organization	1.45847	0.00560758
	negative regulation of transport	1.44311	0.00560758
	regulation of endocytosis	1.54034	0.00565483
	lipid catabolic process	1.50314	0.00565483
	regulation of mononuclear cell migration	1.73158	0.00591874
	regulation of mRNA splicing, via spliceosome	1.79026	0.00598872
	T cell proliferation	1.57683	0.00605808
	nucleoside bisphosphate metabolic process	1.74836	0.00607425
	ribonucleoside bisphosphate metabolic process	1.74836	0.00607425
	purine nucleoside bisphosphate metabolic process	1.74836	0.00607425
	positive regulation of protein catabolic process	1.59397	0.00651714
	tumor necrosis factor superfamily cytokine production	1.65536	0.0067124
	regulation of tumor necrosis factor superfamily cytokine production	1.65536	0.0067124
	methylation	1.58242	0.0067124
	positive regulation of proteolysis involved in protein catabolic process	1.68802	0.00674803
	vacuolar transport	1.63174	0.00674803
	regulation of protein polymerization	1.58928	0.00681134
	pyruvate metabolic process	1.70536	0.00693639
	TOR signaling	1.6692	0.00693639
	organic acid transmembrane transport	1.69231	0.00708844
	positive regulation of production of molecular mediator of immune response	1.64298	0.00732917
	positive regulation of endopeptidase activity	1.70724	0.00783662
	nucleoside diphosphate metabolic process	1.67326	0.00807235
	macrophage activation	1.73942	0.00818421
	DNA-templated transcription elongation	1.67333	0.00818421
	production of molecular mediator of immune response	1.54909	0.00823946
	monosaccharide metabolic process	1.53942	0.00836938
	protein targeting	1.48474	0.00836938
	positive regulation of leukocyte activation	1.4547	0.00836938
	fatty acid metabolic process	1.43478	0.00836938
	regulation of protein binding	1.67313	0.00842282
	carboxylic acid transmembrane transport	1.7003	0.00856188
	regulation of cytokine-mediated signaling pathway	1.64079	0.00869986
	mRNA processing	1.39194	0.00918081
	regulation of protein-containing complex disassembly	1.7105	0.00941411
	positive regulation of protein-containing complex assembly	1.61428	0.00941411
	RNA catabolic process	1.50787	0.00941411
	cellular response to extracellular stimulus	1.52089	0.00971598
	positive regulation of leukocyte migration	1.64117	0.0101839
	regulation of actin filament length	1.61619	0.0102738
	response to starvation	1.54181	0.0102738
	regulation of mononuclear cell proliferation	1.52114	0.0103623
	negative regulation of immune system process	1.38655	0.0103623
	JNK cascade	1.63234	0.0106539
	regulation of lymphocyte proliferation	1.53488	0.0109432
	regulation of leukocyte proliferation	1.47201	0.0112304
	T cell receptor signaling pathway	1.66544	0.0116269
	regulation of protein localization to cell periphery	1.66216	0.0116269
	regulation of actin polymerization or depolymerization	1.62842	0.0116269
	establishment of vesicle localization	1.57614	0.0116269
	hexose metabolic process	1.51931	0.0116269
	positive regulation of cellular catabolic process	1.4496	0.0116269
	regulation of ubiquitin-dependent protein catabolic process	1.61182	0.0117445
	fatty acid oxidation	1.71721	0.0120205
	positive regulation of T cell activation	1.45971	0.0121359
	respiratory electron transport chain	1.70167	0.0122332
	regulation of actin filament polymerization	1.64485	0.0122332
	phosphatidylinositol metabolic process	1.61086	0.0122332
	negative regulation of cytokine production	1.46424	0.0122332
	positive regulation of programmed cell death	1.35818	0.0122332
	regulation of organelle assembly	1.52247	0.0123454
	regulation of inflammatory response	1.3987	0.0126116
	positive regulation of establishment of protein localization	1.46436	0.0131843
	regulation of TOR signaling	1.6454	0.0135993
	negative regulation of protein-containing complex assembly	1.60078	0.0136107
	myeloid leukocyte migration	1.52226	0.0136107
	chemotaxis	1.37688	0.0136107
	macromolecule methylation	1.64496	0.0140186
	amine metabolic process	1.6504	0.0147258
	Rho protein signal transduction	1.62715	0.0149765
	negative regulation of proteolysis	1.50992	0.0150756
	non-canonical NF-kappaB signal transduction	1.65147	0.015174
	positive regulation of inflammatory response	1.65368	0.0154222
	regulation of mRNA metabolic process	1.46427	0.0159671
	cellular response to nutrient levels	1.49922	0.0161568
	taxis	1.36377	0.0161568
	lymphocyte activation involved in immune response	1.54977	0.0166384
	peptidyl-serine modification	1.44413	0.0166384
	positive regulation of amide metabolic process	1.58565	0.0168211
	regulation of endopeptidase activity	1.47927	0.0168211
	protein processing	1.45848	0.0178732
	negative regulation of catalytic activity	1.38663	0.0178732
	negative regulation of defense response	1.48001	0.0181045
	actin filament bundle assembly	1.55751	0.0185024
	actin filament bundle organization	1.55751	0.0185024
	positive regulation of apoptotic process	1.35708	0.0185024
	regulation of generation of precursor metabolites and energy	1.5864	0.0187287
	leukocyte chemotaxis	1.4928	0.0189535
	peptidyl-serine phosphorylation	1.43813	0.0190547
	RNA splicing, via transesterification reactions with bulged adenosine as nucleophile	1.43672	0.0190547
	mRNA splicing, via spliceosome	1.43672	0.0190547
	glial cell development	1.63081	0.0194951
	negative regulation of organelle organization	1.39486	0.0194951
	phosphatidylinositol biosynthetic process	1.59497	0.0202724
	ribonucleoside diphosphate metabolic process	1.66017	0.0207661
	carbohydrate homeostasis	1.46371	0.0208482
	glucose homeostasis	1.46371	0.0208482
	leukocyte cell-cell adhesion	1.3745	0.0208482
	establishment of protein localization to mitochondrion	1.62594	0.0210587
	regulation of T cell activation	1.35014	0.022023
	regulation of establishment of protein localization	1.3332	0.022023
	protein localization to mitochondrion	1.62567	0.022092
	DNA-templated transcription initiation	1.53279	0.022092
	vesicle localization	1.52836	0.022092
	establishment of organelle localization	1.35896	0.0228354
	regulation of protein localization to nucleus	1.61006	0.0229656
	regulation of DNA repair	1.49704	0.0229656
	positive regulation of proteasomal protein catabolic process	1.62259	0.0234318
	regulation of B cell activation	1.58484	0.0238952
	positive regulation of endocytosis	1.55699	0.024622
	regulation of protein localization to plasma membrane	1.64161	0.0248136
	regulation of vesicle-mediated transport	1.31333	0.0250042
	T cell activation involved in immune response	1.61126	0.0250445
	mononuclear cell migration	1.49103	0.0250445
	response to insulin	1.42152	0.0250445
	protein localization to plasma membrane	1.44381	0.0254935
	type II interferon production	1.62468	0.0255291
	regulation of type II interferon production	1.62468	0.0255291
	sulfur compound metabolic process	1.42315	0.0255291
	regulation of mRNA processing	1.58132	0.0259715
	organophosphate catabolic process	1.43	0.0270323
	cellular response to abiotic stimulus	1.38899	0.0270323
	cellular response to environmental stimulus	1.38899	0.0270323
	myelination	1.58515	0.0273888
	regulation of cellular component size	1.36719	0.0273888
	lysosomal transport	1.57894	0.0283313
	positive regulation of cysteine-type endopeptidase activity involved in apoptotic process	1.65508	0.0285959
	regulation of JNK cascade	1.57747	0.0285959
	mRNA catabolic process	1.42514	0.0285959
	contractile actin filament bundle assembly	1.6008	0.0289376
	stress fiber assembly	1.6008	0.0289376
	ensheathment of neurons	1.56852	0.0292755
	axon ensheathment	1.56852	0.0292755
	neutrophil migration	1.59112	0.0296925
	positive regulation of protein kinase activity	1.43187	0.0300233
	protein localization to cell periphery	1.37834	0.0300233
	antigen receptor-mediated signaling pathway	1.52346	0.0309296
	regulation of protein kinase activity	1.32026	0.0313374
	protein modification by small protein removal	1.61394	0.0319702
	nuclear-transcribed mRNA catabolic process	1.56116	0.0319702
	response to toxic substance	1.45069	0.0319702
	RNA splicing, via transesterification reactions	1.41746	0.0319702
	coagulation	1.43588	0.0323696
	purine nucleoside diphosphate metabolic process	1.6192	0.0325011
	purine ribonucleoside diphosphate metabolic process	1.6192	0.0325011
	cell chemotaxis	1.42107	0.0325011
	positive regulation of cellular component biogenesis	1.31889	0.0325011
	cellular response to starvation	1.54346	0.0328053
	negative regulation of phosphorylation	1.41393	0.0328053
	response to peptide	1.30507	0.033195
	liposaccharide metabolic process	1.6347	0.0338777
	glycolipid metabolic process	1.60023	0.0338777
	ribonucleotide catabolic process	1.56007	0.0338777
	regulation of cysteine-type endopeptidase activity involved in apoptotic process	1.52324	0.0351124
	regulation of protein localization to membrane	1.50578	0.0351124
	positive regulation of leukocyte cell-cell adhesion	1.43269	0.0354898
	sphingolipid metabolic process	1.55553	0.0357711
	regulation of cysteine-type endopeptidase activity	1.48284	0.0357711
	proton transmembrane transport	1.51613	0.0364195
	cell killing	1.50472	0.0364195
	regulation of leukocyte cell-cell adhesion	1.33076	0.0364195
	immunoglobulin mediated immune response	1.54671	0.0372504
	sulfur compound biosynthetic process	1.51213	0.0394615
	purine ribonucleotide catabolic process	1.53365	0.0396152
	regulation of cell projection assembly	1.4537	0.0396152
	regulation of kinase activity	1.2952	0.0396152
	cellular response to insulin stimulus	1.45478	0.040884
	regulation of mitochondrion organization	1.55617	0.0411299
	granulocyte migration	1.54083	0.0411299
	Golgi organization	1.54867	0.0418254
	cellular ketone metabolic process	1.43123	0.0418254
	positive regulation of lymphocyte mediated immunity	1.55814	0.0439746
	cellular response to reactive oxygen species	1.51073	0.0454336
	regulation of plasma membrane bounded cell projection assembly	1.47005	0.0454336
	ncRNA processing	1.34271	0.0454336
	oxidative phosphorylation	1.53989	0.0469967
	response to reactive oxygen species	1.47349	0.0469967
	membrane lipid biosynthetic process	1.49017	0.0476536
	negative regulation of protein phosphorylation	1.39621	0.0476536
	B cell mediated immunity	1.51209	0.0484239
Inflammatory endotype	cytokine-mediated signaling pathway	1.88687	< 0.001
	regulation of response to cytokine stimulus	2.17887	0.00150668
	regulation of innate immune response	1.76342	0.00449923
	regulation of cytokine-mediated signaling pathway	2.11354	0.00619966
	cellular response to peptide hormone stimulus	1.82948	0.00622461
	regulated exocytosis	1.9325	0.0077878
	temperature homeostasis	1.93015	0.0077878
	pattern recognition receptor signaling pathway	1.91824	0.0077878
	myeloid leukocyte activation	1.88878	0.0077878
	negative regulation of cell development	1.81587	0.0077878
	positive regulation of innate immune response	1.78269	0.0077878
	regulation of response to biotic stimulus	1.64642	0.0077878
	negative regulation of nervous system development	2.0779	0.00884367
	regulation of regulated secretory pathway	2.11805	0.00909879
	positive regulation of response to biotic stimulus	1.6986	0.00909879
	activation of innate immune response	1.80486	0.00961807
	positive regulation of defense response	1.63568	0.00961807
	negative regulation of neurogenesis	2.07159	0.0132995
	innate immune response-activating signaling pathway	1.82429	0.0132995
	response to peptide	1.58192	0.0156167
	response to peptide hormone	1.60706	0.0159077
	response to insulin	1.76535	0.0178307
	regulation of small GTPase mediated signal transduction	1.71036	0.0178307
	cold-induced thermogenesis	1.94081	0.0203151
	negative regulation of immune response	1.84429	0.0203151
	cellular response to peptide	1.63806	0.0283432
	regulation of cold-induced thermogenesis	1.95119	0.0293152
	response to interleukin-1	1.98974	0.0308151
	adaptive thermogenesis	1.84321	0.0308151
	regulation of inflammatory response	1.62476	0.0308151
	regulation of vesicle-mediated transport	1.53199	0.0308151
	cellular component assembly involved in morphogenesis	1.98432	0.0342873
	regulation of adaptive immune response based on somatic recombination of immune receptors built from immunoglobulin superfamily domains	1.75084	0.0349089
	neurotransmitter transport	1.75958	0.037109
	protein autophosphorylation	1.7848	0.0391833
	regulation of adaptive immune response	1.75992	0.0399234
	exocytosis	1.62685	0.0406235
	regulation of developmental growth	1.62186	0.0490964
	adaptive immune response based on somatic recombination of immune receptors built from immunoglobulin superfamily domains	1.62133	0.0490964
	male gamete generation	1.47872	0.0490964
	acylglycerol metabolic process	1.933	0.0491213
	phagocytosis	1.67157	0.0491213
	regulation of endocytosis	1.61347	0.0491213
	activation of immune response	1.46818	0.0491213
Adaptive endotype	rRNA processing	3.53526	< 0.001
	rRNA metabolic process	3.4837	< 0.001
	ribosome biogenesis	3.44688	< 0.001
	ncRNA processing	2.89214	< 0.001
	ribonucleoprotein complex biogenesis	2.7992	< 0.001
	cytoplasmic translation	3.19813	< 0.001
	mitochondrial gene expression	3.20521	< 0.001
	mitochondrial translation	3.35255	< 0.001
	oxidative phosphorylation	3.08387	< 0.001
	tRNA metabolic process	2.78932	< 0.001
	tRNA processing	2.88951	< 0.001
	regulation of leukocyte cell-cell adhesion	2.08076	0.00223299
	positive regulation of leukocyte cell-cell adhesion	2.20086	0.00254771
	positive regulation of cell-cell adhesion	2.12467	0.00287681
	regulation of T cell activation	2.08409	0.00287681
	positive regulation of T cell activation	2.21731	0.00364026
	detection of chemical stimulus involved in sensory perception of smell	2.14793	0.00364026
	aerobic respiration	2.39663	0.00556537
	positive regulation of lymphocyte activation	2.06961	0.00562631
	respiratory electron transport chain	2.55064	0.00675652
	lymphocyte differentiation	1.93681	0.00675652
	regulation of cell-cell adhesion	1.86082	0.00863653
	regulation of lymphocyte activation	1.84308	0.00863653
	detection of chemical stimulus involved in sensory perception	2.01813	0.010191
	leukocyte cell-cell adhesion	1.92587	0.0105401
	positive regulation of leukocyte activation	1.9315	0.0122218
	positive regulation of cell activation	1.87185	0.0143844
	positive regulation of cell adhesion	1.81286	0.0200803
	sensory perception of smell	1.93171	0.0212702
	mononuclear cell differentiation	1.78715	0.0245641
	RNA modification	2.18529	0.0308151
	antigen receptor-mediated signaling pathway	2.1363	0.0329226
	cellular respiration	2.03331	0.0415581
	electron transport chain	2.08797	0.046628
	DNA replication	1.96102	0.046628
	sensory perception of chemical stimulus	1.80279	0.046628
