# Supplementary material for: Molecular endotypes in sepsis: integration of multicohort transcriptomics based on RNA sequencing
Source: J Intensive Care. 2025 May 30;13:30. doi: 10.1186/s40560-025-00802-1 (PMC12123803; doi:10.1186/s40560-025-00802-1)
Supplement: Supplementary file 6 — Supplementary Material 6 [file 40560_2025_802_MOESM6_ESM.xlsx]

## Sheet: Sheet1
Additional file 5: Description of Table S11.
Software	Source	Identifier
AnnotationDbi (R package; v1.66.0)	Pagès H et al.	https://bioconductor.org/packages/release/bioc/html/AnnotationDbi.html
caret (R package; v6.0-94)	Kuhn M et al.	https://cran.r-project.org/web/packages/caret/index.html
CIBERSORTx	Newman AM et al.	https://cibersortx.stanford.edu/
clusterProfiler (R package; v4.12.6)	Yu G et al.	https://bioconductor.org/packages/release/bioc/html/clusterProfiler.html
ConsensusClusterPlus (R package; v1.68.0)	Wilkerson DM et al.	https://bioconductor.org/packages/release/bioc/html/ConsensusClusterPlus.html
DOSE (R package; v3.30.5)	Yu G et al.	https://www.bioconductor.org/packages/release/bioc/html/DOSE.html
edgeR (R package; v4.2.1)	Chen Y et al.	https://bioconductor.org/packages/release/bioc/html/edgeR.html
EnhancedVolcano (R package; v1.22.0)	Blighe K et al.	https://bioconductor.org/packages/release/bioc/html/EnhancedVolcano.html
Fastp (v0.23.2)	Chen S et al.	https://github.com/OpenGene/fastp
fgsea (R package; v1.30.0)	Korotkevich G et al.	https://bioconductor.org/packages/release/bioc/html/fgsea.html
forestplot (R package; v3.1.6)	Gordon M et al.	https://cran.r-project.org/web/packages/forestplot/index.html
GenomicFeatures (R package; v1.56.0)	Lawrence M et al.	https://bioconductor.org/packages/release/bioc/html/GenomicFeatures.html
ggplot2 (R package; v3.5.1)	Wickham H et al.	https://cran.r-project.org/web/packages/ggplot2/index.html
glmnet (R package; v4.1-8)	Friedman J et al.	https://cran.r-project.org/web/packages/glmnet/index.html
glue (R package; v1.7.0)	Hester J et al.	https://cran.r-project.org/web/packages/glue/index.html
limma (R package; v3.60.4)	Ritchie ME et al.	https://bioconductor.org/packages/release/bioc/html/limma.html
Mlmetrics (R package; v1.1.3)	Yan Y.	https://cran.r-project.org/web/packages/MLmetrics/index.html
MSigDB (R package; v7.5.1)	Liberzon A et al.	https://bioconductor.org/packages/release/data/experiment/html/msigdb.html
org.Hs.eg.db (R package; v3.19.1)	Carlson M.	https://bioconductor.org/packages/release/data/annotation/html/org.Hs.eg.db.html
pROC (R package; v1.18.5)	Robin X et al.	https://cran.r-project.org/web/packages/pROC/index.html
R (v4.4.1)	R Core Team.	https://cran.r-project.org/bin/windows/base/
rstatix (R package; v0.7.2)	Kassambara A.	https://cran.r-project.org/web/packages/rstatix/index.html
Salmon (v1.10.3)	Patro R et al.	https://github.com/COMBINE-lab/salmon
SRA Toolkit (v3.2.0)	Leinonen R et al.	https://github.com/ncbi/sra-tools
sva (R package; v3.52.0)	Leek JT et al.	https://bioconductor.org/packages/release/bioc/html/sva.html
tidyr (R package; v1.3.1)	Wickham H et al.	https://cran.r-project.org/web/packages/tidyr/index.html
tidyverse (R package; v2.0.0)	Wickham H et al.	https://cran.r-project.org/web/packages/tidyverse/index.html
txdbmaker (R package; v1.0.1)	Pagès H et al.	https://www.bioconductor.org/packages/release/bioc/html/txdbmaker.html
Tximport (R package; v1.32.0)	Soneson C et al.	https://bioconductor.org/packages/release/bioc/html/tximport.html
